# Supplementary material for: SAUTE: sequence assembly using target enrichment
Source: BMC Bioinformatics. 2021 Jul 21;22:375. doi: 10.1186/s12859-021-04174-9 (PMC8293564; doi:10.1186/s12859-021-04174-9)
Supplement: Supplementary file 1 — Additional file 1. Description and results for BUSCO set. [file 12859_2021_4174_MOESM1_ESM.xlsx]

## Sheet: Additional File 1
Number of proteins for the species of the read set recovered perfectly or essentially completely when SAUTE was assembled using orthologous proteins for the reference species. For Corn, we derived the best matching protein using RefSeq proteins from GCF_000005005.2
Read set	Reference Taxonomy Id	Reference species	Number of orthologous pairs in OrthoDB	Median %id of alignments found b/w orthologous pairs	Perfect recovery (100% identity and 100% coverage of the protein for species of the read set)								Essentially complete recovery (>=97% identity and >=90% coverage of the protein for species of the read set)
					rnaSPAdes	Trinity	SAUTE Default	SAUTE Low	rnaSPAdes + SPAligner	DIAMOND + SPAdes	SAUTE Low Max 100	SAUTE Low Max 10	rnaSPAdes	Trinity	SAUTE Default	SAUTE Low	rnaSPAdes + SPAligner	DIAMOND + SPAdes	SAUTE Low Max 100	SAUTE Low Max 10
Corn	29655	Zostera marina	2710	57.7825	537	539	514	549	213	312	549	548	1434	1450	1244	1345	1037	916	1345	1344
Corn	1088818	Apostasia shenzhenica	2727	60.201	523	529	494	531	224	338	531	529	1414	1439	1204	1302	982	949	1302	1300
Corn	78828	Phalaenopsis equestris	2820	60.76	545	548	540	587	249	364	587	585	1470	1490	1326	1454	1129	1037	1454	1451
Corn	142615	Dendrobium officinale	2844	61.1705	545	550	541	584	261	364	584	583	1473	1493	1316	1431	1137	1038	1431	1430
Corn	4686	Asparagus officinalis	2818	62.6075	546	552	539	576	213	359	576	575	1473	1496	1312	1420	1050	1040	1420	1419
Corn	214687	Musa acuminata subsp. malaccensis	2873	63.583	550	555	564	614	291	395	614	612	1492	1512	1382	1504	1230	1133	1504	1503
Corn	51953	Elaeis guineensis	2869	64.507	547	552	569	627	289	404	627	624	1488	1509	1379	1519	1252	1162	1519	1516
Corn	4615	Ananas comosus	2863	65.792	548	553	560	608	314	411	608	606	1485	1506	1365	1489	1237	1180	1489	1487
Corn	37682	Aegilops tauschii	2888	77.9445	550	555	601	667	410	510	667	664	1491	1514	1419	1556	1360	1395	1556	1552
Corn	15368	Brachypodium distachyon	2872	78.4735	547	553	601	661	413	515	661	658	1486	1505	1412	1544	1344	1397	1544	1542
Corn	39947	Oryza sativa Japonica Group	2872	79.5605	547	552	600	660	408	518	660	655	1485	1506	1415	1545	1351	1375	1545	1541
Corn	4533	Oryza brachyantha	2860	79.9645	545	551	569	623	332	473	623	619	1479	1501	1374	1494	1181	1319	1494	1491
Corn	888268	Dichanthelium oligosanthes	2467	82.917	469	462	459	507	284	439	507	502	1260	1275	1120	1220	984	1138	1220	1215
Corn	4555	Setaria italica	2873	87.568	549	555	610	675	451	551	675	672	1489	1510	1424	1561	1369	1436	1561	1556
Corn	4558	Sorghum bicolor	2871	92.597	549	554	611	670	463	572	670	666	1488	1507	1419	1552	1399	1464	1552	1549
Thaliana	33119	Petunia axillaris	2287	61.56	1616	0	1583	1598	598	1216	1598	1598	1902	0	1920	1933	1364	1503	1933	1933
Thaliana	4155	Erythranthe guttata	2289	61.768	1623	0	1664	1700	788	1256	1700	1700	1908	0	2013	2035	1621	1549	2035	2035
Thaliana	4236	Lactuca sativa	2297	61.777	1628	0	1696	1728	811	1279	1728	1728	1914	0	2025	2043	1655	1573	2043	2043
Thaliana	3555	Beta vulgaris subsp. vulgaris	2252	62.0965	1599	0	1668	1694	870	1261	1694	1694	1868	0	1987	2007	1642	1556	2007	2007
Thaliana	4072	Capsicum annuum	2298	62.1005	1625	0	1673	1704	827	1282	1704	1704	1912	0	2008	2032	1661	1580	2032	2032
Thaliana	4039	Daucus carota	2295	62.281	1626	0	1657	1689	804	1265	1689	1689	1912	0	2019	2039	1676	1555	2039	2039
Thaliana	57577	Trifolium pratense	2234	62.47	1573	0	1321	1317	344	1054	1317	1317	1855	0	1641	1630	831	1325	1630	1630
Thaliana	4081	Solanum lycopersicum	2297	62.5	1629	0	1685	1720	815	1290	1720	1720	1914	0	2022	2045	1675	1588	2045	2045
Thaliana	200316	Nicotiana obtusifolia	2106	62.551	1504	0	1489	1509	653	1128	1509	1509	1762	0	1799	1804	1384	1404	1804	1804
Thaliana	4113	Solanum tuberosum	2283	62.558	1618	0	1676	1714	820	1268	1714	1714	1903	0	2018	2042	1673	1567	2042	2042
Thaliana	3827	Cicer arietinum	2303	62.934	1628	0	1675	1714	817	1301	1714	1714	1914	0	2027	2049	1683	1592	2049	2049
Thaliana	49451	Nicotiana attenuata	2291	63.01	1623	0	1684	1717	874	1273	1717	1717	1906	0	2010	2034	1678	1584	2034	2034
Thaliana	3914	Vigna angularis	2299	63.031	1626	0	1690	1722	816	1277	1722	1722	1913	0	2034	2056	1663	1581	2056	2056
Thaliana	3885	Phaseolus vulgaris	2304	63.0735	1630	0	1667	1696	783	1243	1696	1696	1918	0	2009	2030	1603	1546	2030	2030
Thaliana	3656	Cucumis melo	2283	63.571	1617	0	1678	1706	875	1277	1706	1706	1903	0	2017	2036	1669	1572	2036	2036
Thaliana	71139	Eucalyptus grandis	2300	63.8545	1626	0	1691	1722	960	1306	1722	1722	1913	0	2029	2052	1686	1583	2052	2052
Thaliana	101020	Fragaria vesca subsp. vesca	2296	64.3165	1627	0	1686	1719	867	1294	1719	1719	1912	0	2031	2056	1705	1581	2056	2056
Thaliana	3760	Prunus persica	2294	64.938	1625	0	1720	1754	963	1316	1754	1754	1912	0	2038	2061	1738	1612	2061	2061
Thaliana	3988	Ricinus communis	2295	65	1621	0	1703	1736	879	1320	1736	1736	1908	0	2037	2050	1696	1616	2050	2050
Thaliana	29760	Vitis vinifera	2305	65.035	1632	0	1725	1760	919	1314	1760	1760	1919	0	2059	2077	1734	1616	2077	2077
Thaliana	51240	Juglans regia	2301	65.266	1631	0	1724	1753	990	1333	1753	1753	1919	0	2042	2059	1719	1629	2059	2059
Thaliana	3775	Cephalotus follicularis	2241	65.287	1583	0	1637	1663	799	1262	1663	1663	1866	0	1968	1984	1578	1566	1984	1984
Thaliana	3983	Manihot esculenta	2300	65.3805	1628	0	1729	1761	968	1323	1761	1761	1913	0	2051	2071	1720	1617	2071	2071
Thaliana	2711	Citrus sinensis	2309	65.537	1635	0	1740	1770	949	1334	1770	1770	1922	0	2058	2079	1746	1622	2079	2079
Thaliana	29730	Gossypium raimondii	2307	65.861	1634	0	1735	1769	971	1331	1769	1769	1921	0	2063	2084	1746	1623	2084	2084
Thaliana	3641	Theobroma cacao	2310	66.136	1635	0	1745	1778	985	1350	1778	1778	1922	0	2066	2087	1767	1633	2087	2087
Thaliana	3711	Brassica rapa	2312	85.1775	1636	0	1848	1870	1255	1405	1870	1870	1924	0	2099	2108	1879	1697	2108	2107
Thaliana	72664	Eutrema salsugineum	2314	88.056	1638	0	1859	1886	1348	1406	1886	1886	1926	0	2103	2116	1894	1681	2116	2116
Thaliana	81985	Capsella rubella	2311	91.237	1635	0	1869	1896	1418	1380	1896	1896	1922	0	2099	2113	1913	1676	2113	2112
Thaliana	81972	Arabidopsis lyrata subsp. lyrata	2310	94.7605	1634	0	1870	1892	1488	1372	1892	1891	1922	0	2101	2113	1920	1678	2113	2112
Thaliana	3702	Arabidopsis thaliana	2317	100	1640	0	1917	1953	1689	1375	1953	1951	1928	0	2104	2124	1991	1668	2124	2122
Worm	6334	Trichinella spiralis	2194	40.921	1588	0	1058	1046	156	646	1046	1046	1940	0	1276	1269	638	867	1269	1269
Worm	7209	Loa loa	3116	49.0595	2231	0	1977	1980	438	1195	1980	1980	2711	0	2320	2340	1498	1583	2340	2340
Worm	6279	Brugia malayi	3023	49.296	2173	0	1859	1866	384	1141	1866	1865	2636	0	2209	2223	1306	1511	2223	2223
Worm	51031	Necator americanus	3023	58.67	2170	0	1856	1829	376	1291	1829	1829	2634	0	2211	2189	1234	1663	2189	2189
Worm	6238	Caenorhabditis briggsae	3112	86.4635	2230	0	2381	2438	1216	2016	2438	2436	2707	0	2671	2733	2336	2486	2733	2731
Worm	31234	Caenorhabditis remanei	3120	87.056	2235	0	2419	2475	1357	2041	2475	2473	2715	0	2702	2765	2419	2503	2765	2763
Worm	6239	Caenorhabditis elegans	3130	100	2244	0	2553	2643	2276	2176	2642	2640	2724	0	2769	2853	2720	2624	2853	2851
Mouse	38626	Phascolarctos cinereus	9005	77.039	2824	2880	3173	3316	1954	2185	3315	3308	3790	3743	4117	4284	3393	3202	4284	4274
Mouse	42254	Sorex araneus	9050	82.3895	2837	2886	3047	3152	1750	2186	3151	3143	3800	3746	4071	4213	3144	3257	4213	4201
Mouse	9365	Erinaceus europaeus	9064	82.783	2830	2885	3195	3328	1983	2300	3328	3320	3798	3744	4127	4276	3326	3318	4276	4265
Mouse	185453	Chrysochloris asiatica	9118	84.72	2843	2899	3273	3412	2078	2481	3411	3404	3812	3762	4190	4344	3443	3509	4344	4333
Mouse	29078	Eptesicus fuscus	9109	84.897	2842	2897	3223	3369	2054	2441	3368	3361	3811	3760	4163	4329	3410	3471	4329	4317
Mouse	9407	Rousettus aegyptiacus	9102	85.46	2845	2897	3305	3458	2181	2519	3457	3447	3814	3757	4199	4355	3517	3562	4355	4340
Mouse	89399	Rhinolophus sinicus	9136	85.555	2845	2901	3273	3428	2114	2500	3427	3417	3815	3765	4200	4358	3466	3550	4358	4344
Mouse	118797	Lipotes vexillifer	9069	85.714	2844	2898	3304	3454	2167	2521	3452	3444	3815	3764	4208	4365	3482	3556	4365	4353
Mouse	9925	Capra hircus	9125	85.714	2844	2897	3347	3504	2250	2560	3503	3494	3813	3760	4234	4393	3561	3573	4393	4378
Mouse	9837	Camelus bactrianus	9112	85.7535	2840	2892	3180	3303	2009	2406	3301	3293	3811	3756	4146	4292	3354	3454	4292	4283
Mouse	246437	Tupaia chinensis	9129	85.958	2847	2900	3228	3362	2075	2484	3360	3350	3816	3762	4172	4327	3445	3520	4326	4315
Mouse	9986	Oryctolagus cuniculus	8824	86.0885	2756	2807	3175	3322	2113	2419	3321	3310	3702	3648	4050	4206	3370	3421	4206	4195
Mouse	34839	Chinchilla lanigera	9111	86.168	2838	2897	3298	3450	2201	2545	3448	3434	3810	3758	4211	4367	3507	3614	4366	4352
Mouse	34882	Enhydra lutris	9142	86.232	2848	2903	3329	3485	2232	2569	3483	3475	3820	3768	4233	4406	3563	3616	4405	4394
Mouse	9691	Panthera pardus	9133	86.34	2842	2899	3292	3444	2182	2548	3443	3435	3812	3763	4217	4373	3527	3600	4373	4361
Mouse	37293	Aotus nancymaae	9115	86.343	2836	2890	3227	3372	2093	2492	3371	3362	3808	3753	4166	4320	3438	3556	4320	4309
Mouse	9606	Homo sapiens	9109	86.726	2831	2889	3318	3482	2212	2568	3481	3469	3803	3753	4212	4371	3537	3640	4371	4356
Mouse	73337	Ceratotherium simum simum	9136	86.9355	2847	2901	3284	3428	2181	2553	3427	3415	3818	3766	4214	4371	3498	3611	4371	4359
Mouse	9544	Macaca mulatta	9097	86.963	2824	2878	3309	3463	2220	2587	3462	3449	3794	3741	4210	4371	3529	3650	4371	4357
Mouse	9994	Marmota marmota marmota	9100	87.273	2843	2897	3171	3289	1984	2424	3289	3281	3814	3762	4154	4296	3321	3478	4296	4288
Mouse	1026970	Nannospalax galili	9128	89.845	2842	2897	3357	3499	2283	2677	3499	3488	3814	3762	4223	4376	3544	3712	4376	4362
Mouse	230844	Peromyscus maniculatus bairdii	9143	92.662	2846	2900	3337	3475	2351	2769	3473	3462	3818	3766	4218	4368	3544	3793	4368	4355
Mouse	10090	Mus musculus	9177	100	2858	2914	3542	3699	2862	3001	3698	3686	3832	3781	4317	4475	3850	3982	4475	4460
Human	38626	Phascolarctos cinereus	8984	78.799	2796	3107	3293	3423	2144	2206	3414	3340	4383	4645	4658	4870	3995	3551	4864	4792
Human	42254	Sorex araneus	9029	85	2818	3126	3157	3263	1921	2218	3256	3191	4409	4665	4567	4749	3671	3581	4740	4673
Human	9365	Erinaceus europaeus	9044	85.78	2804	3113	3277	3412	2169	2268	3404	3341	4396	4658	4627	4830	3915	3606	4822	4746
Human	10090	Mus musculus	9109	86.726	2824	3134	3428	3581	2372	2401	3575	3496	4425	4684	4742	4963	4168	3784	4953	4875
Human	230844	Peromyscus maniculatus bairdii	9117	87.027	2823	3139	3354	3497	2271	2337	3490	3415	4428	4686	4688	4909	4040	3750	4896	4818
Human	185453	Chrysochloris asiatica	9098	87.887	2830	3139	3360	3502	2329	2381	3496	3434	4427	4685	4687	4889	4084	3771	4880	4811
Human	1026970	Nannospalax galili	9108	88.169	2824	3135	3374	3512	2331	2390	3506	3425	4427	4686	4690	4897	4057	3785	4888	4813
Human	34839	Chinchilla lanigera	9092	88.283	2820	3133	3404	3546	2364	2405	3536	3459	4417	4675	4711	4916	4125	3810	4904	4823
Human	29078	Eptesicus fuscus	9090	88.468	2824	3134	3339	3459	2229	2392	3452	3375	4422	4680	4679	4884	3983	3776	4877	4805
Human	9407	Rousettus aegyptiacus	9083	89.238	2819	3127	3412	3564	2411	2451	3556	3479	4418	4675	4715	4933	4141	3846	4921	4843
Human	9925	Capra hircus	9104	89.2955	2820	3133	3457	3610	2491	2438	3605	3521	4421	4681	4754	4986	4227	3844	4976	4892
Human	9986	Oryctolagus cuniculus	8804	89.318	2733	3038	3241	3383	2249	2337	3377	3310	4284	4536	4509	4714	3962	3681	4703	4640
Human	89399	Rhinolophus sinicus	9116	89.406	2830	3140	3401	3545	0	2425	3538	3458	4433	4689	4716	4928	0	3857	4920	4845
Human	9837	Camelus bactrianus	9093	89.573	2821	3130	3301	3415	2199	2329	3408	3338	4419	4677	4644	4832	3904	3750	4826	4747
Human	118797	Lipotes vexillifer	9049	89.728	2825	3136	3414	3570	2447	2443	3563	3488	4420	4678	4708	4928	4152	3850	4916	4831
Human	9994	Marmota marmota marmota	9082	89.847	2819	3130	3289	3388	2158	2314	3381	3307	4418	4679	4628	4800	3897	3718	4792	4714
Human	246437	Tupaia chinensis	9110	89.873	2824	3134	3339	3461	2246	2373	3454	3377	4426	4684	4676	4885	4035	3781	4874	4802
Human	34882	Enhydra lutris	9123	90.075	2828	3142	3431	3584	2485	2469	3577	3497	4434	4695	4738	4961	4226	3864	4949	4869
Human	9691	Panthera pardus	9112	90.377	2819	3131	3388	3539	2450	2438	3532	3444	4423	4680	4722	4939	4178	3848	4929	4851
Human	73337	Ceratotherium simum simum	9117	91.026	2829	3141	3406	3545	2425	2459	3539	3457	4432	4693	4711	4929	4123	3889	4919	4842
Human	37293	Aotus nancymaae	9098	95.342	2816	3126	3381	3539	2488	2441	3529	3456	4415	4674	4692	4908	4145	3874	4899	4816
Human	9544	Macaca mulatta	9084	97.43	2812	3120	3451	3619	2646	2515	3607	3525	4410	4666	4738	4956	4299	3939	4948	4854
Human	9606	Homo sapiens	9157	100	2839	3152	3674	3873	2994	2601	3857	3760	4448	4708	4884	5124	4630	4032	5110	5013
