# Supplementary material for: SAUTE: sequence assembly using target enrichment
Source: BMC Bioinformatics. 2021 Jul 21;22:375. doi: 10.1186/s12859-021-04174-9 (PMC8293564; doi:10.1186/s12859-021-04174-9)
Supplement: Supplementary file 2 — Additional file 2. Description of AMR set. [file 12859_2021_4174_MOESM2_ESM.xlsx]

## Sheet: FDA Argos set
Run	Reference assembly
SRR1206476	GCA_000626615.3
SRR1596452	GCA_000784015.2
SRR1608924	GCA_000783935.2
SRR1608929	GCA_000783915.2
SRR1608930	GCA_000783995.2
SRR1608933	GCA_000783975.2
SRR1608936	GCA_000783955.2
SRR1608937	GCA_000783955.2
SRR1608961	GCA_000783895.2
SRR1608964	GCA_000783875.2
SRR1608967	GCA_000783855.2
SRR1608972	GCA_000783835.2
SRR1608976	GCA_000783815.2
SRR1608978	GCA_000783795.2
SRR1608979	GCA_000783795.2
SRR1609062	GCA_000783775.2
SRR1609067	GCA_000783755.2
SRR1609073	GCA_000783735.2
SRR1609074	GCA_000783715.2
SRR1609079	GCA_000783695.2
SRR1609080	GCA_000783695.2
SRR1609081	GCA_000783675.2
SRR1609082	GCA_000783675.2
SRR1609090	GCA_000783635.2
SRR1609091	GCA_000783635.2
SRR1609094	GCA_000783615.2
SRR1609095	GCA_000783615.2
SRR1609096	GCA_000783595.2
SRR1609101	GCA_000783575.2
SRR1609102	GCA_000783575.2
SRR1609105	GCA_000783535.2
SRR1609108	GCA_000783515.2
SRR1609111	GCA_000783465.2
SRR1609112	GCA_000783445.2
SRR1609117	GCA_000783455.2
SRR1609118	GCA_000783435.2
SRR1609119	GCA_000783435.2
SRR1610289	GCA_000783555.2
SRR1784833	GCA_001188185.2
SRR1784834	GCA_001188185.2
SRR1949977	GCA_001188135.2
SRR1949978	GCA_001188135.2
SRR1950240	GCA_001188035.2
SRR1950241	GCA_001188035.2
SRR1950246	GCA_001188125.2
SRR1950247	GCA_001188125.2
SRR1950250	GCA_001188155.2
SRR1950251	GCA_001188155.2
SRR1950297	GCA_001188105.2
SRR1950298	GCA_001188105.2
SRR1950322	GCA_001188045.1
SRR1950327	GCA_001188025.2
SRR1950328	GCA_001188055.2
SRR1950329	GCA_001188055.2
SRR1955491	GCA_001019255.2
SRR1955492	GCA_001019255.2
SRR1955495	GCA_001018645.2
SRR1955500	GCA_001018635.2
SRR1955581	GCA_001018685.2
SRR1955586	GCA_001018655.2
SRR1955587	GCA_001018655.2
SRR1955590	GCA_001019275.2
SRR1955591	GCA_001019295.2
SRR1955595	GCA_001019305.2
SRR1955597	GCA_001018725.2
SRR1955598	GCA_001018715.2
SRR1955607	GCA_001018735.2
SRR1955610	GCA_001019335.2
SRR1955613	GCA_001018775.2
SRR1955616	GCA_001018805.2
SRR1955618	GCA_001019355.2
SRR1955619	GCA_001019375.2
SRR1955622	GCA_001018795.2
SRR1955625	GCA_001018835.2
SRR1955626	GCA_001019395.2
SRR1955629	GCA_001018845.2
SRR1955630	GCA_001018845.2
SRR1955806	GCA_001018875.2
SRR1955807	GCA_001018875.2
SRR1955809	GCA_001018885.2
SRR1955815	GCA_001019415.2
SRR1955816	GCA_001019415.2
SRR1955819	GCA_001019435.2
SRR1955820	GCA_001019435.2
SRR1955821	GCA_001018905.2
SRR1955823	GCA_001018915.2
SRR1955825	GCA_001018955.2
SRR1955829	GCA_001018965.2
SRR1955832	GCA_001018975.2
SRR1955833	GCA_001018975.2
SRR1955845	GCA_001019015.2
SRR1955849	GCA_001019455.2
SRR1955851	GCA_001019475.2
SRR1955854	GCA_001019035.2
SRR1955856	GCA_001019485.2
SRR1955859	GCA_001019045.2
SRR1955861	GCA_001019065.2
SRR1955864	GCA_001019055.2
SRR1955866	GCA_001019115.2
SRR1955867	GCA_001019115.2
SRR1955869	GCA_001019495.2
SRR1955871	GCA_001019135.2
SRR1955873	GCA_001019535.2
SRR1955874	GCA_001019125.2
SRR1955877	GCA_001019555.2
SRR1955879	GCA_001019175.2
SRR1955921	GCA_001019565.2
SRR1955924	GCA_001019575.2
SRR1955927	GCA_001019195.2
SRR1955929	GCA_001019215.2
SRR1955931	GCA_001019205.2
SRR2812202	GCA_001534855.2
SRR2812569	GCA_001558295.2
SRR2812570	GCA_001558295.2
SRR2812576	GCA_001471835.2
SRR2812577	GCA_001471835.2
SRR2814182	GCA_002951115.1
SRR2814183	GCA_002951115.1
SRR2814260	GCA_002953295.1
SRR2814419	GCA_001558355.2
SRR2814420	GCA_001558355.2
SRR2814470	GCA_001563715.2
SRR2814770	GCA_002953335.1
SRR2814777	GCA_001471275.2
SRR2814824	GCA_001525595.2
SRR2814828	GCA_002953355.1
SRR2814833	GCA_002953375.1
SRR2814834	GCA_001471455.2
SRR2815081	GCA_001525525.2
SRR2815176	GCA_001471585.2
SRR2815879	GCA_001558415.2
SRR2817106	GCA_002953395.1
SRR2817442	GCA_001525585.2
SRR2817447	GCA_001558435.2
SRR2817450	GCA_002953515.1
SRR2817466	GCA_001471575.2
SRR2817472	GCA_002953535.1
SRR2817810	GCA_001558255.2
SRR2817811	GCA_001558255.2
SRR2818033	GCA_001558475.2
SRR2818083	GCA_001471395.2
SRR2818091	GCA_002953975.1
SRR2818092	GCA_001558495.2
SRR2818095	GCA_001471305.2
SRR2818100	GCA_001471415.2
SRR2818126	GCA_001471465.2
SRR2818127	GCA_001558515.2
SRR2818288	GCA_001471485.2
SRR2818401	GCA_001471435.2
SRR2818794	GCA_001559075.2
SRR2818921	GCA_001471855.2
SRR2818922	GCA_001471855.2
SRR2819094	GCA_001559115.2
SRR2819198	GCA_001559135.2
SRR2819262	GCA_002951195.1
SRR2819358	GCA_001471625.2
SRR2819359	GCA_001471365.2
SRR2819364	GCA_002951295.1
SRR2819637	GCA_001471515.2
SRR2819693	GCA_001471615.2
SRR2819858	GCA_002951395.1
SRR2819875	GCA_001471535.2
SRR2819878	GCA_002951455.1
SRR2820039	GCA_001471695.2
SRR2820145	GCA_002954105.1
SRR2820294	GCA_001558375.2
SRR2820381	GCA_001471295.2
SRR2820617	GCA_001593585.2
SRR2820618	GCA_001593585.2
SRR2820641	GCA_001558775.1
SRR2820647	GCA_001471815.2
SRR2820648	GCA_001471815.2
SRR2820650	GCA_001471715.2
SRR2820657	GCA_001558815.2
SRR2820658	GCA_002944935.1
SRR2820663	GCA_001558855.2
SRR2820665	GCA_001471735.2
SRR2820668	GCA_001558755.2
SRR2820671	GCA_001471285.2
SRR2820674	GCA_001559175.2
SRR2821368	GCA_001559195.2
SRR2821369	GCA_001559195.2
SRR2821436	GCA_001471795.2
SRR2821438	GCA_001559215.2
SRR2821691	GCA_001471355.2
SRR2821770	GCA_002944995.1
SRR2821773	GCA_001559235.2
SRR2821776	GCA_002951635.1
SRR2822235	GCA_001473265.2
SRR2822309	GCA_001559255.2
SRR2822404	GCA_001558795.2
SRR2822442	GCA_001558735.2
SRR2822443	GCA_002954055.1
SRR2822445	GCA_001558915.2
SRR2822449	GCA_001558875.2
SRR2822450	GCA_001471775.2
SRR2822462	GCA_001558935.2
SRR2822463	GCA_001471655.2
SRR2822468	GCA_002951475.1
SRR2822469	GCA_001558275.2
SRR2822472	GCA_001471675.2
SRR2822473	GCA_001471755.2
SRR2823662	GCA_002943995.1
SRR2823701	GCA_001558895.2
SRR2823706	GCA_001471555.2
SRR2823707	GCA_001559035.2
SRR2823712	GCA_001525625.2
SRR2823715	GCA_001559055.2
SRR2823716	GCA_001559055.2
SRR2823720	GCA_001525545.2
SRR2823721	GCA_001525545.2
SRR2823948	GCA_001525555.2
SRR2824043	GCA_001558395.2
SRR4120065	GCA_002313185.2
SRR4123920	GCA_002277995.2
SRR4123928	GCA_002073475.2
SRR4123931	GCA_002073615.2
SRR4123936	GCA_002891235.1
SRR4124203	GCA_002073415.2
SRR4124773	GCA_002082235.2
SRR4124885	GCA_002083125.2
SRR4124911	GCA_002073635.2
SRR4124912	GCA_002073635.2
SRR4124917	GCA_002073755.2
SRR4124962	GCA_002083165.2
SRR4124984	GCA_002073715.2
SRR4124985	GCA_002073715.2
SRR4124988	GCA_002083205.2
SRR4124989	GCA_002083205.2
SRR4125014	GCA_002209005.1
SRR4125016	GCA_002209025.1
SRR4125026	GCA_002082995.2
SRR4125027	GCA_002209045.1
SRR4125066	GCA_002209065.1
SRR4125181	GCA_002073735.2
SRR4125185	GCA_002082945.2
SRR4125186	GCA_002082985.2
SRR4125215	GCA_002891255.1
SRR4125217	GCA_003613595.1
SRR4125221	GCA_002891135.1
SRR4125253	GCA_002891115.1
SRR4125255	GCA_003020025.1
SRR4125276	GCA_003020185.1
SRR4125277	GCA_003019945.1
SRR4125280	GCA_002891195.1
SRR4125418	GCA_003614815.1
SRR4125421	GCA_003614835.1
SRR4125424	GCA_002891155.1
SRR4125425	GCA_002891095.1
SRR4125427	GCA_002891075.1
SRR4125430	GCA_003019965.1
SRR4125433	GCA_002891055.1
SRR4242236	GCA_002083085.2
SRR4244665	GCA_002073775.2
SRR4271510	GCA_002083095.2
SRR4271511	GCA_002083095.2
SRR4271513	GCA_002083055.2
SRR4271515	GCA_002073375.2
SRR4272045	GCA_002082905.2
SRR4272046	GCA_002073455.2
SRR4272049	GCA_002073495.2
SRR4272053	GCA_002073535.2
SRR4272054	GCA_002082955.2
SRR4272070	GCA_002083025.2
SRR4272072	GCA_002073655.2
SRR4272074	GCA_002082895.2
SRR4272082	GCA_002073575.2
SRR4272084	GCA_002073675.2
SRR4272101	GCA_002073595.2
SRR4272103	GCA_002073215.2
SRR4272104	GCA_002073215.2
SRR4272125	GCA_002073235.2
SRR4272126	GCA_002073235.2
SRR4272128	GCA_002073275.2
SRR4272130	GCA_002073555.2
SRR4272566	GCA_002073295.2
SRR4272588	GCA_002083265.2
SRR4272590	GCA_002073255.2
SRR4272603	GCA_002083245.2
SRR4272614	GCA_002083215.2
SRR4272617	GCA_002073395.2
SRR4272618	GCA_002073395.2
SRR4272620	GCA_002313155.2
SRR4272622	GCA_002073335.2
SRR4272709	GCA_002083295.2
SRR4273027	GCA_002083285.2
SRR4273028	GCA_002083285.2
SRR4273029	GCA_002082275.2
SRR4273056	GCA_002082245.2
SRR4273061	GCA_002073315.2
SRR4273064	GCA_002313145.2
SRR4273067	GCA_002891215.1
SRR4273068	GCA_002891215.1
SRR4366256	GCA_002073815.2
SRR4380215	GCA_002891025.1
SRR4380216	GCA_003019925.1
SRR4380217	GCA_002073795.2
SRR4381669	GCA_002083135.2
SRR4381672	GCA_002073355.2
SRR4381673	GCA_002073515.2
SRR4381674	GCA_002289235.2
SRR4381681	GCA_002073695.2
SRR4381682	GCA_002073435.2
SRR4381914	GCA_002083175.2
SRR4381916	GCA_002073835.2
SRR4416521	GCA_002278015.2
SRR5395286	GCA_002206145.2
SRR5400278	GCA_002209165.2
SRR5400279	GCA_002208985.3
SRR5400974	GCA_002208805.2
SRR5400975	GCA_002983665.1
SRR5401007	GCA_002983725.1
SRR5409204	GCA_002208785.2
SRR5409206	GCA_003546905.1
SRR5409208	GCA_002206495.2
SRR5409211	GCA_002983965.1
SRR5409213	GCA_002206575.2
SRR5409214	GCA_002206325.2
SRR5409216	GCA_002984035.1
SRR5409219	GCA_002983625.1
SRR5409220	GCA_002209085.2
SRR5409466	GCA_002206155.2
SRR5409474	GCA_002208825.2
SRR5413247	GCA_002206405.2
SRR5413250	GCA_002208845.2
SRR5413253	GCA_002208865.2
SRR5413255	GCA_002206175.2
SRR5413257	GCA_002983705.1
SRR5413265	GCA_002206485.2
SRR5413266	GCA_002208665.2
SRR5413268	GCA_002984125.1
SRR5413272	GCA_002208705.2
SRR5413273	GCA_002208725.2
SRR5413277	GCA_002208745.2
SRR5413278	GCA_002208745.2
SRR5413293	GCA_002208765.2
SRR5413295	GCA_002983685.1
SRR5417083	GCA_002209205.2
SRR5417085	GCA_002208965.2
SRR5417088	GCA_002206165.2
SRR5417089	GCA_002206245.2
SRR5417092	GCA_002206525.2
SRR5417093	GCA_002984285.1
SRR5417096	GCA_002209225.2
SRR5419638	GCA_002206445.2
SRR5419825	GCA_002983785.1
SRR5419826	GCA_003030425.1
SRR5419829	GCA_002208885.2
SRR5419831	GCA_002891275.1
SRR5419833	GCA_003546885.1
SRR5419834	GCA_002209185.2
SRR5419837	GCA_002984485.1
SRR5419839	GCA_002984195.1
SRR5419934	GCA_002891175.1
SRR5419937	GCA_002206235.2
SRR5419938	GCA_002984565.1
SRR5419949	GCA_002984395.1
SRR5419951	GCA_002208905.2
SRR5419953	GCA_002208925.2
SRR5427930	GCA_002209105.2
SRR5427932	GCA_002206545.2
SRR5427938	GCA_002206285.2
SRR5427943	GCA_002206565.2
SRR5427946	GCA_002206365.2
SRR5427948	GCA_002209125.2
SRR5440733	GCA_002983645.1
SRR5440735	GCA_002206395.2
SRR5440737	GCA_002206305.2
SRR5440739	GCA_002554625.2
SRR5440741	GCA_002209245.2
SRR5440743	GCA_002209265.2
SRR5448651	GCA_002208945.2
SRR5448657	GCA_007273535.1
SRR5448772	GCA_002206315.2
SRR5448860	GCA_002206385.2
SRR5449043	GCA_002206225.2
SRR5449044	GCA_002206225.2
SRR5449049	GCA_003050665.1
SRR5449050	GCA_003050665.1
SRR5449059	GCA_002209145.2
SRR5449060	GCA_002209145.2
SRR5449076	GCA_002208685.2
SRR5449077	GCA_002208685.2
SRR5449079	GCA_002983865.1
SRR5449080	GCA_002983865.1
SRR5449081	GCA_002211485.2
SRR5449082	GCA_002211485.2
SRR5454001	GCA_002206465.2
SRR5454002	GCA_002206465.2
SRR5497337	GCA_002554635.2
SRR5497339	GCA_002554635.2
SRR5866241	GCA_002591115.1
SRR5866248	GCA_002386385.1
SRR5866633	GCA_002591155.1
SRR5866636	GCA_002386305.1
SRR5866638	GCA_002386345.1
SRR5866640	GCA_002386165.1
SRR5866643	GCA_002386365.1
SRR5866647	GCA_002554415.1
SRR5868497	GCA_002557625.1
SRR5868499	GCA_002393265.1
SRR5868502	GCA_002386285.1
SRR5868504	GCA_002554515.1
SRR5868513	GCA_002554295.1
SRR5868515	GCA_002386325.1
SRR5871393	GCA_002588485.1
SRR5871731	GCA_007273495.1
SRR5871736	GCA_002407165.1
SRR5871777	GCA_002591175.1
SRR5871781	GCA_002591275.1
SRR5871785	GCA_002591235.1
SRR5871788	GCA_003711125.1
SRR5871793	GCA_007273515.1
SRR5871799	GCA_002591215.1
SRR5872725	GCA_002386185.1
SRR5872728	GCA_002393385.1
SRR5872730	GCA_002591295.1
SRR5872732	GCA_002588535.1
SRR5872842	GCA_002591785.1
SRR5872844	GCA_002407525.3
SRR5872847	GCA_002393425.1
SRR5872851	GCA_002554225.1
SRR5872853	GCA_002554395.1
SRR5872854	GCA_002393445.1
SRR5872856	GCA_002393245.1
SRR5872858	GCA_002554425.1
SRR5872860	GCA_002393405.1
SRR5872862	GCA_002554315.1
SRR5878734	GCA_002554355.1
SRR5878735	GCA_002554475.1
SRR5878833	GCA_002554675.1
SRR5878835	GCA_002393465.1
SRR5878837	GCA_002554325.1
SRR5878839	GCA_002554485.1
SRR5878841	GCA_002393365.1
SRR5878844	GCA_002588255.1
SRR5878845	GCA_002557645.1
SRR5878888	GCA_002554555.1
SRR5878890	GCA_002554275.1
SRR5878893	GCA_002393505.1
SRR5878895	GCA_002554535.1
SRR5878897	GCA_002393485.1
SRR5878899	GCA_002588845.1
SRR5878904	GCA_002386245.1
SRR5878922	GCA_002735265.1
SRR5878924	GCA_002386265.1
SRR5878926	GCA_002554365.1
SRR5878929	GCA_002554645.1
SRR5879184	GCA_002591095.1
SRR5879185	GCA_002591195.1
SRR5879313	GCA_002588555.1
SRR5879316	GCA_002554435.1
SRR5879321	GCA_002591255.1
SRR5879324	GCA_002386205.1
SRR5879326	GCA_002587225.1
SRR5879330	GCA_002587105.1
SRR5879392	GCA_002588205.1
SRR5879398	GCA_002588215.1
SRR5879419	GCA_002588355.1
SRR5879428	GCA_003699975.1
SRR5879429	GCA_002588345.1
SRR5879431	GCA_002635135.1
SRR5879434	GCA_002635365.1
SRR5879445	GCA_002588385.1
SRR5884782	GCA_002589795.1
SRR5884784	GCA_002634895.1
SRR5884786	GCA_002588365.1
SRR5884787	GCA_002588135.1
SRR5884789	GCA_002636095.1
SRR5884791	GCA_002588265.1
SRR5884793	GCA_002591075.1
SRR5884796	GCA_002635725.1
SRR5884798	GCA_002588125.1
SRR5884801	GCA_002636375.1
SRR5884856	GCA_002636515.1
SRR5884857	GCA_002587165.1
SRR5884860	GCA_002386225.2
SRR5884862	GCA_002591135.1
SRR5884863	GCA_002587885.1
SRR5884866	GCA_002636215.1
SRR5932721	GCA_003730175.1
SRR5932748	GCA_002754815.1
SRR5932751	GCA_003730215.1
SRR8072073	GCA_003798325.1
SRR8072906	GCA_003798465.1
SRR8072909	GCA_003797385.1
SRR8072911	GCA_003798305.1
SRR8072912	GCA_003798305.1
SRR8072914	GCA_003798445.1
SRR8072915	GCA_003798445.1
SRR8072918	GCA_003798405.1
SRR8072919	GCA_003798405.1
SRR8072920	GCA_003798285.1
SRR8072921	GCA_003798285.1
SRR8072924	GCA_003798385.1
SRR8072925	GCA_003798385.1
SRR8072926	GCA_003797995.1
SRR8072929	GCA_003797295.1
SRR8072932	GCA_003933025.1
SRR8072935	GCA_003933035.1
SRR8072938	GCA_003933045.1
SRR8072944	GCA_003852635.1
SRR8072945	GCA_003852635.1
SRR8072946	GCA_003798265.1
SRR8072949	GCA_003798245.1
SRR8072954	GCA_003955815.1
SRR8072955	GCA_003798065.1
SRR8072958	GCA_003955775.1
SRR8072960	GCA_003798225.1
SRR8072961	GCA_003798205.1
SRR8072964	GCA_003797955.1
SRR8175748	GCA_003813085.1
SRR8175750	GCA_003938895.1
SRR8175755	GCA_003812245.1
SRR8175757	GCA_003812225.1
SRR8175758	GCA_003812225.1
SRR8176976	GCA_003938905.1
SRR8176978	GCA_003812965.1
SRR8176979	GCA_003812945.1
SRR8176980	GCA_003812945.1
SRR8178079	GCA_003937705.1
SRR8178083	GCA_003812925.1
SRR8178086	GCA_003812905.1
SRR8178088	GCA_003938805.1
SRR8178099	GCA_003938885.1
SRR8178101	GCA_003827915.1
SRR8178557	GCA_003937785.1
SRR8178558	GCA_003937785.1
SRR8178564	GCA_003940475.1
SRR8178565	GCA_003940475.1
SRR8178570	GCA_003812785.1
SRR8178573	GCA_003813065.1
SRR8178574	GCA_003813065.1
SRR8178576	GCA_003813045.1
SRR8178578	GCA_003940725.1
SRR8178580	GCA_003937765.1
SRR8178583	GCA_003812825.1
SRR8179066	GCA_003812085.1
SRR8179071	GCA_003940465.1
SRR8179072	GCA_003812205.1
SRR8179073	GCA_003812205.1
SRR8179089	GCA_003812765.1
SRR8179091	GCA_003813025.1
SRR8179107	GCA_003938725.1
SRR8179109	GCA_003812885.1
SRR8179110	GCA_003812885.1
SRR8179213	GCA_003938815.1
SRR8179226	GCA_003937725.1
SRR8179283	GCA_003813005.1
SRR8179285	GCA_003938795.1
SRR8179756	GCA_003812985.1
SRR8179759	GCA_003938995.1
SRR8179768	GCA_003938985.1
SRR8179775	GCA_003812745.1
SRR8179778	GCA_003812845.1
SRR8179779	GCA_003812805.1
SRR8179783	GCA_003812865.1
SRR8179784	GCA_003812185.1
SRR8179889	GCA_003812725.1
SRR8179890	GCA_003812725.1
SRR8179903	GCA_003938865.1
SRR8179908	GCA_003938945.1
SRR8179930	GCA_003956005.1
SRR8179931	GCA_003956005.1
SRR8179970	GCA_003940705.1
SRR8179979	GCA_003812705.1
SRR8179983	GCA_003812685.1
SRR8179984	GCA_003812685.1
SRR8180083	GCA_003812465.1
SRR8180084	GCA_003812465.1
SRR8180262	GCA_003812445.1
SRR8180263	GCA_003812445.1
SRR8180306	GCA_003812145.1
SRR8180384	GCA_003855115.1
SRR8180385	GCA_003938785.1
SRR8180387	GCA_003812125.1
SRR8180389	GCA_003938925.1
SRR8180391	GCA_003812665.1
SRR8180460	GCA_003812425.1
SRR8180461	GCA_003812425.1
SRR8180463	GCA_003955985.1
SRR8180464	GCA_003955985.1
SRR8180469	GCA_003812105.1
SRR8180474	GCA_003812165.1
SRR8180477	GCA_003812385.1
SRR8180479	GCA_003812645.1
SRR8180480	GCA_003812645.1
SRR8180482	GCA_003812405.1
SRR8180483	GCA_003855135.1
SRR8180486	GCA_003812625.1
SRR8180784	GCA_003812605.1
SRR8180786	GCA_003812065.1
SRR8180789	GCA_003937715.1
SRR8180790	GCA_003937715.1
SRR8180791	GCA_003937715.1
SRR8180793	GCA_003938745.1
SRR8180795	GCA_003938685.1
SRR8180797	GCA_003938695.1
SRR8180800	GCA_003938705.1
SRR8180802	GCA_003937665.1
SRR8180805	GCA_003812365.1
SRR8180806	GCA_003812585.1
SRR8180809	GCA_003812345.1
SRR8180811	GCA_003812325.1
SRR8180814	GCA_003812305.1
SRR8180815	GCA_003812565.1
SRR8180817	GCA_003812525.1
SRR8180820	GCA_003854935.1
SRR8180823	GCA_003956025.1
SRR8180824	GCA_003956025.1
SRR8180826	GCA_003812505.1
SRR8180827	GCA_003812505.1
SRR8180829	GCA_003938635.1
SRR8180830	GCA_003812545.1
SRR8283090	GCA_003798425.1
SRR8283091	GCA_003798425.1
SRR8283094	GCA_003933015.1
SRR8283292	GCA_003798365.1
SRR8283294	GCA_003798025.1
SRR8283296	GCA_003955795.1
SRR8283298	GCA_003798345.1
SRR8283299	GCA_003798085.1
SRR8283301	GCA_003797205.1
SRR8984469	GCA_008693945.1
SRR8984802	GCA_008694005.1
SRR8984803	GCA_008694005.1
SRR8984806	GCA_008693565.1
SRR8984809	GCA_012273135.1
SRR8984812	GCA_008693985.1
SRR8984813	GCA_008693505.1
SRR8984815	GCA_008693585.1
SRR8984835	GCA_012272675.1
SRR8984840	GCA_008693665.1
SRR8984842	GCA_012273555.1
SRR8984843	GCA_012273615.1
SRR8984844	GCA_012273615.1
SRR8984845	GCA_012273615.1
SRR8984848	GCA_008693965.1
SRR8984853	GCA_008693925.1
SRR8984854	GCA_008693925.1
SRR8984855	GCA_008693925.1
SRR8984857	GCA_008693905.1
SRR8984861	GCA_008693845.1
SRR8984863	GCA_008693805.1
SRR8984864	GCA_008693785.1
SRR8984865	GCA_008693785.1
SRR8984868	GCA_008693765.1
SRR8984871	GCA_012273095.1
SRR8984872	GCA_012273095.1
SRR8984873	GCA_012273095.1
SRR8984874	GCA_008693385.1
SRR8984879	GCA_008693365.1
SRR8984880	GCA_008693645.1
SRR8984882	GCA_008693605.1
SRR8984894	GCA_008693545.1
SRR8984898	GCA_008693525.1
SRR8984899	GCA_012241635.1
SRR8984901	GCA_012273075.1
SRR8984904	GCA_008693445.1
SRR8984905	GCA_008693405.1
SRR8984908	GCA_008693425.1
SRR8989643	GCA_012273055.1
SRR8989645	GCA_012393445.1
SRR8989649	GCA_008693485.1
SRR8991227	GCA_012272655.1
SRR8991231	GCA_008693705.1
SRR8991234	GCA_012393465.1
SRR8991235	GCA_008693465.1
SRR8991241	GCA_008693885.1
SRR8991243	GCA_008693865.1
SRR8991244	GCA_008693865.1
SRR8991245	GCA_008693865.1
SRR8991250	GCA_008693825.1
SRR8991251	GCA_008693825.1
SRR8991252	GCA_008693825.1
SRR8991253	GCA_012273115.1
SRR8991256	GCA_008693745.1
SRR8991257	GCA_008693745.1
SRR8991258	GCA_008693685.1
SRR8991262	GCA_008693625.1
SRR9141479	GCA_006364495.1
SRR9160375	GCA_006364035.1
SRR9160379	GCA_006370475.1
SRR9160467	GCA_006364795.1
SRR9160488	GCA_006364815.1
SRR9160491	GCA_006370495.1
SRR9161632	GCA_012275245.1
SRR9161634	GCA_006370485.1
SRR9161637	GCA_009732965.1
SRR9161639	GCA_012273175.1
SRR9161653	GCA_009730475.1
SRR9161655	GCA_009730455.1
SRR9162605	GCA_009730415.1
SRR9162613	GCA_012273395.1
SRR9162877	GCA_009730435.1
SRR9163108	GCA_009730575.1
SRR9163110	GCA_009730555.1
SRR9163115	GCA_009730535.1
SRR9163181	GCA_012273155.1
SRR9163266	GCA_012273275.1
SRR9163304	GCA_009730515.1
SRR9163323	GCA_009729975.1
SRR9163435	GCA_009729955.1
SRR9163513	GCA_012273255.1
SRR9163515	GCA_012273315.1
SRR9167342	GCA_012273355.1
SRR9167361	GCA_009806595.1
SRR9167434	GCA_012273375.1
SRR9171525	GCA_009806615.1
SRR9171533	GCA_009806635.1
SRR9171835	GCA_009806675.1
SRR9171837	GCA_009806655.1
SRR9171838	GCA_009806695.1
SRR9171842	GCA_009729935.1
SRR9171843	GCA_009729935.1
SRR9172018	GCA_009729915.1
SRR9172070	GCA_012273475.1
SRR9172097	GCA_009729895.1
SRR9172122	GCA_009730015.1
SRR9172127	GCA_009729995.1
SRR9172272	GCA_009730035.1
SRR9172273	GCA_009730035.1
SRR9172274	GCA_012273455.1
SRR9172296	GCA_012273415.1
SRR9172297	GCA_012273415.1
SRR9172304	GCA_009730195.1
SRR9172305	GCA_009730195.1
SRR9172306	GCA_009730495.1
SRR9174970	GCA_012273295.1
SRR9174974	GCA_009730175.1
SRR9174975	GCA_012273235.1
SRR9174979	GCA_009730155.1
SRR9174982	GCA_009730075.1
SRR9174985	GCA_009730055.1
SRR9174991	GCA_009730335.1
SRR9174992	GCA_009734165.1
SRR9176576	GCA_009730395.1
SRR9176583	GCA_009730375.1
SRR9176586	GCA_009730355.1
SRR9176589	GCA_012273195.1
SRR9176590	GCA_012273215.1
SRR9176592	GCA_009730315.1
SRR9176598	GCA_009730275.1
SRR9176604	GCA_012273435.1
SRR9176605	GCA_012273435.1
SRR9176607	GCA_009730135.1
SRR9176608	GCA_009730295.1
SRR9176612	GCA_009730255.1
SRR9176616	GCA_009730235.1
SRR9176618	GCA_009730115.1
SRR9176751	GCA_009730215.1
SRR9641499	GCA_006364755.1
SRR9641503	GCA_006364735.1
SRR9641505	GCA_006365335.1
SRR9641507	GCA_006364775.1
SRR9641571	GCA_006364695.1
SRR9641573	GCA_006364675.1
SRR9641575	GCA_006364235.1
SRR9641577	GCA_006364295.1
SRR9641596	GCA_006370445.1
SRR9641599	GCA_006364355.1
SRR9641605	GCA_006364635.1
SRR9641606	GCA_006364655.1
